# Supplementary material for: Large‐scale DNA methylation profiling of urological cancers identifies shared and cancer‐specific methylation signatures, and reveals differentially activated pathways for therapeutic targeting
Source: Clin Transl Med. 2025 Oct 13;15(10):e70488. doi: 10.1002/ctm2.70488 (PMC12518500; doi:10.1002/ctm2.70488)
Supplement: Supplementary file 3 — File S2. Excel containing shared and cancer‐specific hypermethylated and hypomethylated genes. Only genes with a significant CpG methylation and gene expression correlation of R < –.3 and at least two CpGs showing this correlation were included. [file CTM2-15-e70488-s001.xlsx]

## Sheet: PCa-Specific Hypermeth Genes
gene	cpg	Correlation	P_value
ACE	cg09920557	-0.5461	5.67275e-40
ACE	cg02131967	-0.5136	8.29102e-35
ACE	cg25054907	-0.5075	6.85687e-34
ACP5	cg08599448	-0.7108	1.18117e-77
ACP5	cg27542552	-0.7079	9.30457e-77
ACP5	cg04566159	-0.7058	3.96276e-76
ACP5	cg02874942	-0.6922	4.07285e-72
ACSF2	cg23674344	-0.665	9.39607e-65
ACSF2	cg14672994	-0.6606	1.2667e-63
ACSS3	cg11659501	-0.6874	9.41326e-71
ACSS3	cg24711649	-0.6744	3.27452e-67
ACSS3	cg13273396	-0.6296	3.03782e-56
ACSS3	cg21754400	-0.6217	1.78728e-54
ACSS3	cg10789281	-0.5196	1.02186e-35
ACSS3	cg26272220	-0.4968	2.41553e-32
ACSS3	cg23614791	-0.4663	3.34713e-28
ACSS3	cg25358039	-0.4551	8.89641e-27
ACSS3	cg05143887	-0.4445	1.7582e-25
ADCY4	cg13631572	-0.3975	2.94448e-20
ADCY4	cg19646112	-0.3926	9.16817e-20
ADCY4	cg14287235	-0.3886	2.31093e-19
ADCY4	cg16215203	-0.3876	2.89835e-19
ADCY4	cg05031016	-0.3773	2.93386e-18
ADCY4	cg25556905	-0.3212	2.1572e-13
ADCY4	cg16761581	-0.3074	2.44767e-12
AFAP1L1	cg19437285	-0.448	6.6605e-26
AFAP1L1	cg09651145	-0.4286	1.26026e-23
AGAP11	cg06744119	-0.4934	7.32443e-32
AGAP11	cg17021218	-0.4668	2.93975e-28
AGAP11	cg12191938	-0.4425	3.04808e-25
AGAP11	cg17876497	-0.4412	4.36536e-25
AGAP11	cg11700824	-0.3594	1.34996e-16
AGAP11	cg02388882	-0.3588	1.50749e-16
AKR1B1	cg21079345	-0.6444	1.19243e-59
AKR1B1	cg02215070	-0.5945	7.91181e-49
AKR1B1	cg09957386	-0.5619	1.04064e-42
AKR1B1	cg14629509	-0.5381	1.18142e-38
AKR1B1	cg13801416	-0.4704	9.87963e-29
AKR1B1	cg16132520	-0.4616	1.36076e-27
AKR1B1	cg06864853	-0.423	5.40329e-23
AKR1B1	cg18416881	-0.3381	9.28405e-15
ANKRD53	cg18006568	-0.5622	9.31257e-43
ANKRD53	cg05492660	-0.5339	5.78648e-38
ANKRD53	cg23060872	-0.4659	3.84863e-28
ANXA2	cg20118643	-0.5957	4.72511e-49
ANXA2	cg22502206	-0.5908	4.36327e-48
AOX1	cg08952506	-0.7219	3.43456e-81
AOX1	cg08266417	-0.696	3.26886e-73
AOX1	cg24569637	-0.6734	6.05169e-67
AOX1	cg09729613	-0.6666	3.76487e-65
AOX1	cg02657832	-0.6662	4.69798e-65
AOX1	cg12627583	-0.6157	3.45882e-53
AOX1	cg13875120	-0.6105	4.34776e-52
AOX1	cg02144933	-0.5927	1.79742e-48
AOX1	cg13000082	-0.5838	9.69617e-47
APCDD1L	cg23487201	-0.3786	2.21251e-18
APCDD1L	cg07402669	-0.3277	6.60138e-14
AQP5	cg15336765	-0.4187	1.60362e-22
AQP5	cg08266366	-0.4173	2.32106e-22
ARL4C	cg09453076	-0.645	8.66516e-60
ARL4C	cg11509907	-0.3424	4.10008e-15
ARL9	cg02786012	-0.561	1.49944e-42
ARL9	cg06922635	-0.5594	2.85922e-42
ARL9	cg15846316	-0.5244	1.86462e-36
ARL9	cg07846311	-0.5169	2.65964e-35
ARL9	cg04528060	-0.5122	1.35999e-34
ASS1	cg11045524	-0.6115	2.75007e-52
ASS1	cg14350382	-0.5553	1.49805e-41
ATP2B4	cg26253438	-0.4644	5.9956e-28
ATP2B4	cg17721249	-0.3591	1.41721e-16
ATP2B4	cg15732851	-0.3278	6.51933e-14
BMP8B	cg04858616	-0.3218	1.95444e-13
BMP8B	cg02297616	-0.3206	2.4092e-13
BMP8B	cg03741406	-0.307	2.63472e-12
BTG3	cg03232933	-0.4904	1.97034e-31
BTG3	cg10696191	-0.4594	2.58869e-27
BVES	cg20624391	-0.4811	3.75856e-30
BVES	cg25280433	-0.376	3.88566e-18
C10orf82	cg18425434	-0.4256	2.76325e-23
C10orf82	cg20628994	-0.317	4.60014e-13
C11orf93	cg26459819	-0.514	7.35183e-35
C11orf93	cg21645554	-0.4895	2.6136e-31
C11orf93	cg23882862	-0.437	1.35469e-24
C11orf93	cg15081566	-0.4192	1.42534e-22
C13orf38	cg15167956	-0.7487	2.00986e-90
C13orf38	cg11678027	-0.7342	2.87685e-85
C16orf5	cg12031863	-0.6399	1.35133e-58
C16orf5	cg09549813	-0.5686	6.55644e-44
C16orf74	cg01250960	-0.5492	1.69353e-40
C16orf74	cg25714826	-0.5221	4.22378e-36
C1orf114	cg24808280	-0.5629	6.90295e-43
C1orf114	cg00002719	-0.5501	1.17983e-40
C1orf114	cg16998150	-0.5482	2.44515e-40
C1orf114	cg23818870	-0.5474	3.4062e-40
C1orf114	cg08047907	-0.5345	4.54019e-38
C1orf114	cg08104202	-0.5142	6.90813e-35
C1orf114	cg13958426	-0.4438	2.14886e-25
C2CD4B	cg09170903	-0.3488	1.15292e-15
C2CD4B	cg10426464	-0.3413	5.00578e-15
C2orf39	cg11525280	-0.3156	5.90059e-13
C2orf39	cg14013195	-0.3093	1.76611e-12
C2orf65	cg17105755	-0.3782	2.4232e-18
C2orf65	cg02109484	-0.3715	1.03216e-17
C2orf65	cg17019053	-0.3349	1.73197e-14
C2orf65	cg02611848	-0.332	2.96106e-14
C2orf88	cg11448068	-0.6782	3.10118e-68
C2orf88	cg10168635	-0.6706	3.36696e-66
C2orf88	cg11097717	-0.6109	3.53861e-52
C2orf88	cg08350814	-0.6018	2.7815e-50
C2orf88	cg15313226	-0.5815	2.66499e-46
C2orf88	cg14210694	-0.5743	6.08916e-45
C2orf88	cg19906093	-0.5737	7.82604e-45
C2orf88	cg02941781	-0.5489	1.92262e-40
C2orf88	cg06532037	-0.5194	1.10503e-35
C9orf167	cg07717632	-0.4269	1.95919e-23
C9orf167	cg14409810	-0.3681	2.15047e-17
CAV1	cg17469978	-0.4423	3.20711e-25
CAV1	cg24980893	-0.4087	1.94536e-21
CAV1	cg14582226	-0.3853	4.87204e-19
CAV1	cg23973417	-0.3235	1.42986e-13
CCDC67	cg01923218	-0.5727	1.19622e-44
CCDC67	cg12188986	-0.5668	1.4227e-43
CCK	cg21821833	-0.4519	2.22899e-26
CCK	cg25516803	-0.302	6.15406e-12
CCND2	cg00814733	-0.4214	8.08577e-23
CCND2	cg18566594	-0.4044	5.55855e-21
CCND2	cg21462428	-0.3839	6.66404e-19
CCND2	cg17296482	-0.3592	1.39562e-16
CD38	cg02183671	-0.8009	2.50827e-112
CD38	cg26043257	-0.7563	2.86937e-93
CD40	cg21601405	-0.685	4.30753e-70
CD40	cg06571407	-0.5043	1.99903e-33
CD40	cg01943874	-0.4914	1.40901e-31
CD40	cg22232207	-0.4902	2.12451e-31
CD44	cg17640322	-0.567	1.30182e-43
CD44	cg08530414	-0.518	1.80597e-35
CDH23	cg15323528	-0.5421	2.59469e-39
CDH23	cg24331301	-0.521	6.22889e-36
CDKL2	cg26173997	-0.5506	9.78513e-41
CDKL2	cg02675308	-0.5453	7.67456e-40
CDKL2	cg25060172	-0.5228	3.3132e-36
CLDN10	cg16556145	-0.4104	1.28861e-21
CLDN10	cg25032595	-0.4055	4.31616e-21
CLDN5	cg20486569	-0.4233	4.97461e-23
CLDN5	cg06315607	-0.3091	1.81508e-12
CLIC6	cg04497512	-0.605	6.19984e-51
CLIC6	cg04125350	-0.5742	6.20442e-45
CLIC6	cg17935217	-0.5728	1.12285e-44
CLIP4	cg07285673	-0.6071	2.19719e-51
CLIP4	cg09695033	-0.5915	3.13726e-48
CLIP4	cg23428985	-0.5529	3.88679e-41
CLIP4	cg25737323	-0.5473	3.5362e-40
CLIP4	cg23255835	-0.5314	1.44243e-37
CLIP4	cg13257636	-0.5258	1.11216e-36
CLIP4	cg03135351	-0.4311	6.50709e-24
CNN3	cg02718725	-0.643	2.53139e-59
CNN3	cg16127594	-0.5424	2.30162e-39
CNN3	cg18344652	-0.5215	5.31338e-36
COL16A1	cg23305408	-0.385	5.23359e-19
COL16A1	cg05003322	-0.383	8.16415e-19
COPZ2	cg10382221	-0.5622	9.28173e-43
COPZ2	cg05096161	-0.5609	1.57714e-42
COPZ2	cg24389730	-0.5136	8.52806e-35
CRABP2	cg24251193	-0.442	3.5018e-25
CRABP2	cg17165580	-0.3874	3.06938e-19
CRIP3	cg13097407	-0.3909	1.34938e-19
CRIP3	cg21109265	-0.3752	4.631e-18
CXCL16	cg19841506	-0.3309	3.64717e-14
CXCL16	cg18056600	-0.3171	4.49594e-13
CYB5R2	cg21011139	-0.5347	4.30124e-38
CYB5R2	cg16281276	-0.4912	1.52991e-31
CYB5R2	cg24575083	-0.4594	2.55236e-27
CYBA	cg00054525	-0.5819	2.24801e-46
CYBA	cg04879832	-0.5249	1.54757e-36
CYBA	cg26537639	-0.5217	4.84019e-36
CYBA	cg08843517	-0.501	6.05896e-33
CYBA	cg08177833	-0.5008	6.59884e-33
CYBA	cg09025501	-0.4913	1.48556e-31
CYP11A1	cg09490603	-0.4953	4.06374e-32
CYP11A1	cg14855334	-0.4922	1.10957e-31
CYP11A1	cg16332610	-0.491	1.618e-31
CYP11A1	cg24578679	-0.4503	3.47059e-26
CYP11A1	cg02916102	-0.4444	1.79459e-25
CYP11A1	cg17588266	-0.3604	1.07727e-16
CYP27A1	cg14553243	-0.7695	1.92139e-98
CYP27A1	cg10147666	-0.7658	5.88924e-97
CYP27A1	cg20601919	-0.7335	4.91824e-85
DBNDD2	cg00929635	-0.6859	2.40058e-70
DBNDD2	cg03172947	-0.6725	1.08295e-66
DLEC1	cg12177220	-0.6052	5.46793e-51
DLEC1	cg20684180	-0.5891	9.2919e-48
DPYS	cg05736768	-0.5347	4.31514e-38
DPYS	cg14015441	-0.5118	1.55686e-34
DUOX1	cg18088242	-0.4603	1.95183e-27
DUOX1	cg13605988	-0.3701	1.40926e-17
DUOX1	cg19295951	-0.3578	1.87174e-16
DUOX1	cg08328777	-0.3431	3.55446e-15
DUOXA1	cg13605988	-0.4111	1.08182e-21
DUOXA1	cg18088242	-0.4085	2.06043e-21
DUOXA1	cg19295951	-0.3204	2.5155e-13
DUOXA1	cg08328777	-0.3073	2.4753e-12
EFCAB4B	cg03485694	-0.7091	4.01729e-77
EFCAB4B	cg04804877	-0.7038	1.57518e-75
EFCAB4B	cg09172548	-0.6915	6.12976e-72
EFCAB4B	cg26955987	-0.6644	1.36999e-64
EFCAB4B	cg16133088	-0.6591	3.07619e-63
EFCAB4B	cg03397307	-0.6578	6.41369e-63
EFCAB4B	cg05972871	-0.6543	4.61478e-62
EFCAB4B	cg21723903	-0.557	7.74863e-42
EFEMP1	cg05385513	-0.5305	2.03501e-37
EFEMP1	cg03122624	-0.4984	1.43223e-32
EFEMP1	cg16100120	-0.4845	1.29396e-30
EFEMP2	cg06065225	-0.3845	5.87996e-19
EFEMP2	cg23046903	-0.3639	5.25848e-17
EFS	cg17606785	-0.7353	1.20061e-85
EFS	cg02213260	-0.6794	1.47405e-68
EFS	cg18844382	-0.663	3.11183e-64
EFS	cg17205324	-0.6505	3.91163e-61
EFS	cg21013866	-0.6453	7.03096e-60
EFS	cg18454133	-0.6379	3.83471e-58
EFS	cg11840125	-0.6371	5.94039e-58
EFS	cg13011388	-0.6291	3.91156e-56
EFS	cg14370314	-0.6182	9.9099e-54
EFS	cg16585972	-0.5859	3.81758e-47
EGFLAM	cg16317273	-0.4351	2.22795e-24
EGFLAM	cg07833019	-0.3443	2.82028e-15
EMILIN3	cg18587340	-0.4232	5.10185e-23
EMILIN3	cg08463758	-0.407	2.96785e-21
EMILIN3	cg07609788	-0.3626	6.94629e-17
ENTPD3	cg17264618	-0.5123	1.33768e-34
ENTPD3	cg02782426	-0.4957	3.51976e-32
EPB41L3	cg00027083	-0.4419	3.53877e-25
EPB41L3	cg23847381	-0.3907	1.43695e-19
EPB41L3	cg23564700	-0.3848	5.51052e-19
EPB41L3	cg07352438	-0.3846	5.78588e-19
EPB41L3	cg19579167	-0.342	4.43251e-15
EPSTI1	cg01536987	-0.5998	7.15698e-50
EPSTI1	cg22125968	-0.5923	2.19835e-48
EPSTI1	cg18882819	-0.5838	9.93449e-47
EPSTI1	cg19915711	-0.5586	4.05665e-42
EPSTI1	cg22905097	-0.5451	8.13834e-40
EPSTI1	cg14539231	-0.4803	4.74431e-30
EPSTI1	cg00338116	-0.4732	4.29078e-29
EVC2	cg06426416	-0.4729	4.63054e-29
EVC2	cg01834022	-0.4198	1.22904e-22
EVC2	cg05542338	-0.3909	1.35458e-19
EVC2	cg14654886	-0.3598	1.23603e-16
EVC2	cg27434509	-0.3503	8.47774e-16
EVC2	cg17255450	-0.323	1.57227e-13
EYA4	cg02446647	-0.5701	3.58623e-44
EYA4	cg01162672	-0.4441	1.95905e-25
EYA4	cg20787173	-0.4089	1.88197e-21
EYA4	cg26449787	-0.4075	2.62037e-21
EYA4	cg11942956	-0.3942	6.3236e-20
EYA4	cg22871668	-0.3939	6.7709e-20
EYA4	cg14287112	-0.3915	1.19749e-19
EYA4	cg11664500	-0.39	1.65727e-19
EYA4	cg14270292	-0.3801	1.58241e-18
EYA4	cg06132028	-0.3733	7.0463e-18
EYA4	cg21607030	-0.3522	5.83604e-16
EYA4	cg08712932	-0.3515	6.75709e-16
EYA4	cg20980055	-0.3427	3.86944e-15
EYA4	cg05085230	-0.3185	3.53786e-13
EYA4	cg05062333	-0.3118	1.15019e-12
FABP5	cg07961887	-0.4502	3.59438e-26
FABP5	cg17080893	-0.3062	2.99258e-12
FADS2	cg07005513	-0.6902	1.46318e-71
FADS2	cg06781209	-0.535	3.79086e-38
FAIM2	cg27188703	-0.4534	1.45235e-26
FAIM2	cg16115588	-0.4197	1.25835e-22
FAIM2	cg04669574	-0.3587	1.54286e-16
FAIM2	cg18486102	-0.3291	5.14326e-14
FAIM2	cg06947913	-0.3239	1.32077e-13
FAM92A1	cg07713896	-0.5556	1.3192e-41
FAM92A1	cg23090632	-0.4882	3.92541e-31
FBLL1	cg24886267	-0.4956	3.68259e-32
FBLL1	cg14743594	-0.4221	6.75587e-23
FBXO30	cg23095615	-0.3358	1.45953e-14
FBXO30	cg05347473	-0.3152	6.37133e-13
FHL2	cg06907053	-0.4835	1.7644e-30
FHL2	cg02054792	-0.4675	2.34426e-28
FLRT2	cg18070676	-0.4255	2.8297e-23
FLRT2	cg17410236	-0.3741	5.93879e-18
FLRT2	cg25120290	-0.3621	7.57285e-17
FLRT2	cg03506640	-0.3365	1.27098e-14
FUT2	cg16867584	-0.6056	4.55221e-51
FUT2	cg02804510	-0.5644	3.8287e-43
FUT2	cg08619932	-0.5431	1.78241e-39
GALNT14	cg20599798	-0.4644	6.01284e-28
GALNT14	cg26988215	-0.4483	6.09562e-26
GATA3	cg14327531	-0.4589	2.93956e-27
GATA3	cg13409449	-0.4301	8.5146e-24
GATA3	cg10008757	-0.3898	1.74237e-19
GATM	cg04025675	-0.7246	4.49134e-82
GATM	cg24328539	-0.6835	1.11131e-69
GATM	cg10088041	-0.5773	1.64403e-45
GATM	cg25908973	-0.5529	3.85846e-41
GATM	cg00645339	-0.5378	1.35777e-38
GFI1	cg18182148	-0.3434	3.37706e-15
GFI1	cg17858328	-0.314	7.77951e-13
GFRA3	cg23511432	-0.544	1.27188e-39
GFRA3	cg02288341	-0.5337	6.1214e-38
GFRA3	cg19670286	-0.5162	3.42663e-35
GIPC2	cg24496666	-0.5558	1.25707e-41
GIPC2	cg04912843	-0.4944	5.30696e-32
GIPC2	cg25288420	-0.4847	1.21252e-30
GIPC2	cg00347563	-0.4178	2.02293e-22
GNAZ	cg19764436	-0.5053	1.43566e-33
GNAZ	cg00651829	-0.3835	7.33e-19
GPR150	cg22730464	-0.3475	1.49027e-15
GPR150	cg22951509	-0.3313	3.40719e-14
GPR150	cg14615784	-0.305	3.69813e-12
GPR62	cg25499397	-0.5205	7.50304e-36
GPR62	cg22621867	-0.4931	8.28359e-32
GPX3	cg21504918	-0.4722	5.76864e-29
GPX3	cg26638444	-0.4225	6.18373e-23
GPX7	cg11953272	-0.7687	3.85642e-98
GPX7	cg20950465	-0.6727	9.40011e-67
GPX7	cg22129364	-0.6306	1.86291e-56
GPX7	cg16557944	-0.6284	5.70787e-56
GRHL3	cg05036846	-0.3836	7.23408e-19
GRHL3	cg14616251	-0.3609	9.71364e-17
GRHL3	cg22176324	-0.3566	2.37588e-16
GSTM2	cg07219542	-0.5166	2.94437e-35
GSTM2	cg02337836	-0.5028	3.39449e-33
GSTM2	cg03070194	-0.4358	1.87077e-24
GSTP1	cg04920951	-0.7159	2.98739e-79
GSTP1	cg26250609	-0.707	1.69504e-76
GSTP1	cg02659086	-0.6222	1.35799e-54
HAAO	cg05986933	-0.6826	1.96071e-69
HAAO	cg09480054	-0.6753	1.90938e-67
HAAO	cg01561916	-0.6723	1.22453e-66
HAAO	cg17246140	-0.6513	2.61929e-61
HAAO	cg27299406	-0.6212	2.22834e-54
HAAO	cg26360792	-0.6205	3.22159e-54
HAAO	cg08421126	-0.5864	3.03304e-47
HAAO	cg09368936	-0.5613	1.36071e-42
HAPLN3	cg03698393	-0.5193	1.13793e-35
HAPLN3	cg01367393	-0.5061	1.10513e-33
HAPLN3	cg08348496	-0.3875	2.98052e-19
HIF3A	cg14088357	-0.5668	1.3994e-43
HIF3A	cg19310908	-0.5314	1.45853e-37
HIF3A	cg05286653	-0.5228	3.2329e-36
HIF3A	cg14117138	-0.5185	1.51686e-35
HIF3A	cg09789590	-0.4968	2.44916e-32
HIF3A	cg15229275	-0.4922	1.09983e-31
HIF3A	cg02879662	-0.4768	1.40069e-29
HIST1H3G	cg23233200	-0.3149	6.64665e-13
HIST1H3G	cg02909790	-0.302	6.09417e-12
HOXA7	cg19153763	-0.7206	9.50547e-81
HOXA7	cg09017619	-0.7191	2.92642e-80
HOXA7	cg05743885	-0.7175	9.4857e-80
HOXA7	cg10474350	-0.6962	2.75145e-73
HOXB4	cg08089301	-0.4798	5.65934e-30
HOXB4	cg07015911	-0.4227	5.78272e-23
HPDL	cg14913111	-0.7205	1.43852e-80
HPDL	cg12178578	-0.7177	8.04684e-80
HPDL	cg15071854	-0.7022	4.82329e-75
HPDL	cg26781150	-0.699	4.11607e-74
HPDL	cg21868134	-0.696	3.2876e-73
HPDL	cg10026473	-0.6896	2.13581e-71
HRASLS5	cg00286984	-0.5367	2.03383e-38
HRASLS5	cg23728669	-0.534	5.44393e-38
HRASLS5	cg13112361	-0.5277	5.52356e-37
HRASLS5	cg09952395	-0.523	3.03291e-36
HRASLS5	cg22250498	-0.516	3.64787e-35
HRASLS5	cg02399524	-0.4639	6.883e-28
HRASLS5	cg03932723	-0.4628	9.4038e-28
HS3ST1	cg24029517	-0.4498	4.02169e-26
HS3ST1	cg14820199	-0.4251	3.14997e-23
HVCN1	cg22325530	-0.5253	1.35986e-36
HVCN1	cg06980169	-0.411	1.10984e-21
ID4	cg14151259	-0.5291	3.30667e-37
ID4	cg23165899	-0.4083	2.17276e-21
IER3	cg08457178	-0.541	3.90127e-39
IER3	cg17389738	-0.5245	1.77447e-36
IER3	cg08384314	-0.5193	1.15771e-35
IER3	cg20178172	-0.5128	1.09428e-34
IER3	cg27545367	-0.5103	2.65292e-34
IER3	cg13337949	-0.5007	6.69943e-33
IER3	cg07858113	-0.4983	1.50873e-32
IER3	cg08687386	-0.4899	2.31131e-31
IER3	cg16493531	-0.4823	2.58588e-30
IER3	cg12232308	-0.4637	7.25797e-28
IER3	cg14433074	-0.4636	7.57287e-28
IER3	cg19033654	-0.4625	1.02479e-27
IER3	cg04012931	-0.4611	1.57553e-27
IER3	cg09235583	-0.458	3.87016e-27
IER3	cg13804182	-0.4564	6.11841e-27
IER3	cg03124636	-0.4373	1.23614e-24
IER3	cg16331823	-0.414	5.84835e-22
IER3	cg10916998	-0.409	1.80506e-21
IER3	cg08794940	-0.3605	1.07095e-16
IER3	cg20650802	-0.3143	7.36325e-13
IGFBP4	cg11961138	-0.4823	2.54077e-30
IGFBP4	cg13385210	-0.4458	1.20819e-25
IKZF1	cg20078466	-0.4687	1.66768e-28
IKZF1	cg27633530	-0.3846	5.74316e-19
IKZF1	cg18607529	-0.3802	1.55114e-18
IKZF1	cg16697214	-0.3281	6.19917e-14
IKZF1	cg07589773	-0.3225	1.69933e-13
INA	cg17567560	-0.3792	1.93798e-18
INA	cg23003534	-0.303	5.139e-12
IQCA1	cg17397592	-0.4966	2.62033e-32
IQCA1	cg09521719	-0.4524	1.93957e-26
IRAK3	cg26279550	-0.5196	1.02467e-35
IRAK3	cg10389229	-0.3061	3.05272e-12
ITPRIPL1	cg17932631	-0.747	8.67577e-90
ITPRIPL1	cg18720905	-0.5529	3.8634e-41
ITPRIPL1	cg05497345	-0.5399	7.07065e-39
ITPRIPL1	cg13997864	-0.5383	1.11231e-38
ITPRIPL1	cg08983217	-0.5012	5.66492e-33
JAK3	cg05635754	-0.4572	4.87398e-27
JAK3	cg04916091	-0.4438	2.10631e-25
JAK3	cg10357657	-0.4098	1.49489e-21
KANK4	cg05539515	-0.5028	3.35497e-33
KANK4	cg08845123	-0.4857	8.7298e-31
KCNE3	cg02595219	-0.5236	2.43017e-36
KCNE3	cg04574090	-0.509	4.08367e-34
KCNE3	cg04507515	-0.452	2.11964e-26
KCNH2	cg14711997	-0.5411	3.80687e-39
KCNH2	cg18423852	-0.4335	3.4669e-24
KCNH2	cg20142972	-0.4021	9.77498e-21
KCNH2	cg15472092	-0.3713	1.07905e-17
KCNH2	cg20883831	-0.3618	8.12562e-17
KIAA1383	cg18196782	-0.7649	1.35721e-96
KIAA1383	cg16430166	-0.7206	9.00635e-81
KIAA1383	cg05460318	-0.6943	9.87106e-73
KIAA1751	cg26067203	-0.5037	2.45477e-33
KIAA1751	cg23621729	-0.4835	1.75424e-30
KIT	cg27154163	-0.325	1.08623e-13
KIT	cg23370536	-0.3063	2.96472e-12
KL	cg02441765	-0.4885	3.59388e-31
KL	cg23282559	-0.4736	3.73965e-29
KLHL21	cg06320134	-0.3933	7.7808e-20
KLHL21	cg16290123	-0.3569	2.25724e-16
KRT7	cg08975803	-0.5522	5.19189e-41
KRT7	cg07007400	-0.5433	1.65836e-39
KRT7	cg14482313	-0.5093	3.76323e-34
KRT7	cg14537533	-0.438	1.04473e-24
KRT7	cg09670128	-0.392	1.05234e-19
LAYN	cg04226536	-0.6668	3.32364e-65
LAYN	cg21703322	-0.6535	7.40682e-62
LAYN	cg19820372	-0.6123	1.80009e-52
LAYN	cg12506005	-0.4023	9.31394e-21
LAYN	cg02532096	-0.3922	9.97752e-20
LGALS3	cg02183170	-0.7395	3.86876e-87
LGALS3	cg18996663	-0.691	8.58956e-72
LOC100132215	cg22197050	-0.4089	1.89547e-21
LOC100132215	cg06528559	-0.3449	2.51516e-15
LOC151174	cg23497383	-0.4348	2.47316e-24
LOC151174	cg13530938	-0.404	6.16492e-21
LOC151534	cg03270710	-0.532	1.17315e-37
LOC151534	cg08355260	-0.4388	8.41656e-25
LOC151534	cg08193322	-0.3699	1.45817e-17
LOC254559	cg20738500	-0.4086	1.99425e-21
LOC254559	cg12598235	-0.374	6.0206e-18
LOC255167	cg22135752	-0.4486	5.59434e-26
LOC255167	cg04204831	-0.3858	5.18786e-19
LOC284798	cg04299389	-0.4691	1.48654e-28
LOC284798	cg11724135	-0.4324	4.65795e-24
LOC284798	cg08941457	-0.4138	5.54508e-22
LOC284798	cg22645427	-0.4106	1.21779e-21
LOC284798	cg18009321	-0.3909	1.36951e-19
LOC284798	cg16265348	-0.3844	5.99855e-19
LOC284798	cg05446860	-0.3381	9.38269e-15
LOC284798	cg22273939	-0.3341	1.99572e-14
LOXL1	cg22590761	-0.3751	4.72455e-18
LOXL1	cg00028013	-0.3743	5.64583e-18
LOXL1	cg20652404	-0.3468	1.70585e-15
LPAR1	cg14563260	-0.4037	6.66195e-21
LPAR1	cg14102988	-0.3128	9.69491e-13
LRRC4	cg27573591	-0.576	2.8294e-45
LRRC4	cg15087147	-0.5656	2.30963e-43
LRRC4	cg06945399	-0.5561	1.08064e-41
LRRC4	cg07871590	-0.5426	2.17974e-39
LRRC4	cg04153784	-0.5149	5.28293e-35
LRRC4	cg12628196	-0.3961	4.00914e-20
LRRC4	cg09087503	-0.3544	3.76141e-16
LY75	cg14819504	-0.3986	2.22482e-20
LY75	cg02280532	-0.3121	1.09139e-12
MAGI2	cg08641579	-0.3321	2.89764e-14
MAGI2	cg04652097	-0.3276	6.71946e-14
MAGI2	cg22280038	-0.3124	1.03552e-12
MAN1C1	cg10706230	-0.4099	1.44774e-21
MAN1C1	cg16836311	-0.4096	1.58666e-21
MARVELD1	cg06679087	-0.5627	7.64724e-43
MARVELD1	cg27165884	-0.5295	2.94553e-37
MARVELD1	cg06616710	-0.5291	3.34268e-37
MARVELD1	cg15681358	-0.4578	4.08785e-27
MFSD4	cg03220945	-0.4377	1.12816e-24
MFSD4	cg03061435	-0.3686	1.95098e-17
MFSD4	cg03585778	-0.3317	3.16005e-14
MGC42105	cg21098557	-0.394	6.5936e-20
MGC42105	cg23502772	-0.3879	2.7227e-19
MN1	cg17326090	-0.5204	7.59911e-36
MN1	cg13190879	-0.4897	2.4394e-31
MOBKL2B	cg21249376	-0.4547	9.96962e-27
MOBKL2B	cg22262168	-0.4359	1.80119e-24
MT1A	cg01110759	-0.3167	4.85747e-13
MT1A	cg18438944	-0.312	1.10178e-12
MT1A	cg09137696	-0.3073	2.47644e-12
MYLK	cg27345757	-0.5074	7.12123e-34
MYLK	cg00268185	-0.4939	6.32919e-32
NCRNA00092	cg19113375	-0.5093	3.69867e-34
NCRNA00092	cg14018731	-0.5051	1.55874e-33
NCRNA00092	cg05347878	-0.4192	1.44747e-22
NDRG2	cg01574694	-0.3546	3.58909e-16
NDRG2	cg08939481	-0.3159	5.54587e-13
NEU1	cg13510327	-0.8414	2.04562e-134
NEU1	cg02180498	-0.8407	6.11443e-134
NEU1	cg00255142	-0.8386	1.0675e-132
NEU1	cg00890041	-0.8351	1.40378e-130
NEU1	cg17012202	-0.8338	8.36325e-130
NEU1	cg19036153	-0.8327	3.83696e-129
NEU1	cg14976276	-0.8227	1.64304e-123
NEU1	cg14119437	-0.8226	2.00282e-123
NEU1	cg22578916	-0.8202	3.64776e-122
NEU1	cg01427769	-0.8196	8.4638e-122
NEU1	cg25387565	-0.7835	2.29891e-104
NID2	cg25685519	-0.5016	5.0523e-33
NID2	cg04701034	-0.3489	1.13729e-15
NID2	cg22881914	-0.3015	6.69813e-12
NINL	cg14121845	-0.6271	1.12215e-55
NINL	cg17729667	-0.5866	2.80953e-47
NINL	cg03522245	-0.4316	5.74719e-24
NIPAL4	cg25090510	-0.3826	8.97635e-19
NIPAL4	cg13941669	-0.3789	2.05238e-18
NIPAL4	cg15611624	-0.3648	4.33562e-17
NIPAL4	cg23483765	-0.3388	8.11402e-15
NIPAL4	cg22213386	-0.3362	1.35078e-14
NRG3	cg10401879	-0.3878	2.79575e-19
NRG3	cg05316043	-0.3231	1.54604e-13
OCA2	cg12726354	-0.3769	3.1643e-18
OCA2	cg09792204	-0.3496	9.77413e-16
OCA2	cg07193234	-0.3075	2.41885e-12
OXGR1	cg03371199	-0.4122	8.21064e-22
OXGR1	cg13990092	-0.3768	3.26059e-18
OXGR1	cg22996489	-0.3731	7.40735e-18
PALLD	cg13573928	-0.5342	5.03209e-38
PALLD	cg25054754	-0.4427	2.8946e-25
PCDHGA9	cg23445461	-0.3469	1.69359e-15
PCDHGA9	cg15361590	-0.3436	3.23332e-15
PCDHGA9	cg15949044	-0.3268	7.86194e-14
PCDHGA9	cg02022733	-0.3245	1.19273e-13
PCDHGA9	cg03640756	-0.3197	2.86064e-13
PDGFD	cg07748540	-0.368	2.19379e-17
PDGFD	cg02120582	-0.3024	5.69392e-12
PDGFD	cg18403606	-0.3012	6.94351e-12
PDPN	cg18877506	-0.549	1.8471e-40
PDPN	cg21819468	-0.4883	3.82954e-31
PGCP	cg23741863	-0.6097	6.34703e-52
PGCP	cg01076971	-0.5766	2.22211e-45
PHF11	cg25162948	-0.4164	2.87512e-22
PHF11	cg00092518	-0.3405	5.852e-15
PHF11	cg24481868	-0.3288	5.35613e-14
PIK3CD	cg23251761	-0.4709	8.44423e-29
PIK3CD	cg24859236	-0.419	1.49694e-22
PLBD1	cg20734421	-0.5941	9.76147e-49
PLBD1	cg19725903	-0.5474	3.41445e-40
PLBD1	cg00262776	-0.5268	7.80101e-37
PLBD1	cg20219035	-0.523	3.09902e-36
PLBD1	cg27488348	-0.4672	2.55651e-28
PLEKHH2	cg18856652	-0.5886	1.15959e-47
PLEKHH2	cg15523958	-0.5143	6.67549e-35
PLIN5	cg22932336	-0.646	4.89474e-60
PLIN5	cg14951193	-0.5858	4.05256e-47
PM20D1	cg26354017	-0.5774	1.55425e-45
PM20D1	cg14159672	-0.559	3.45742e-42
PMP22	cg08794157	-0.4513	2.60929e-26
PMP22	cg14912728	-0.3162	5.29626e-13
PON1	cg19678392	-0.5559	1.19257e-41
PON1	cg17330251	-0.5533	3.38789e-41
PON3	cg04080282	-0.691	8.74528e-72
PON3	cg08167951	-0.6665	3.83037e-65
PON3	cg15927196	-0.6461	4.58291e-60
PON3	cg27413563	-0.5891	9.27193e-48
PON3	cg23230584	-0.5868	2.56483e-47
PON3	cg03301582	-0.5826	1.67279e-46
PON3	cg11435506	-0.581	3.3767e-46
PON3	cg07121856	-0.5763	2.56075e-45
PON3	cg08898155	-0.5567	8.53088e-42
PON3	cg25161512	-0.5316	1.32621e-37
PON3	cg15500865	-0.5312	1.53813e-37
PON3	cg25572105	-0.4489	5.1532e-26
PON3	cg04685170	-0.3966	3.56453e-20
PON3	cg08520743	-0.3162	5.26235e-13
PRKCDBP	cg10064871	-0.418	1.92024e-22
PRKCDBP	cg26678920	-0.3471	1.60782e-15
PROM1	cg10630155	-0.6251	3.05937e-55
PROM1	cg04203238	-0.6161	2.88408e-53
PROM1	cg26260038	-0.604	9.64521e-51
PROM1	cg14736058	-0.6011	3.75902e-50
PROM1	cg09024126	-0.5993	8.75833e-50
PROM1	cg12839172	-0.4259	2.5478e-23
PROM1	cg13164157	-0.3979	2.65404e-20
PROM1	cg07817686	-0.3496	9.92389e-16
PRR15	cg06478457	-0.5667	1.4864e-43
PRR15	cg10580293	-0.3027	5.40589e-12
PTGS2	cg10180406	-0.4282	1.4181e-23
PTGS2	cg25837803	-0.4075	2.62605e-21
RAB31	cg18456459	-0.5823	1.90969e-46
RAB31	cg17982102	-0.4295	1.00672e-23
RAB34	cg21237418	-0.6802	9.14883e-69
RAB34	cg21816330	-0.4141	5.10758e-22
RAPGEFL1	cg02722657	-0.5476	3.14441e-40
RAPGEFL1	cg00578638	-0.4095	1.63318e-21
RAPGEFL1	cg25813864	-0.374	6.00627e-18
RAPGEFL1	cg14603620	-0.3718	9.7396e-18
RAPGEFL1	cg04178858	-0.3351	1.65821e-14
RARRES2	cg27455017	-0.5308	1.82551e-37
RARRES2	cg27494647	-0.4898	2.3693e-31
RASSF5	cg17558126	-0.5038	2.42658e-33
RASSF5	cg18328206	-0.4084	2.10159e-21
RASSF5	cg16032102	-0.3352	1.61736e-14
RGMA	cg17896927	-0.5835	1.09619e-46
RGMA	cg23013968	-0.579	8.0772e-46
RGMA	cg17633234	-0.5788	8.78063e-46
RGMA	cg10959198	-0.4854	9.63656e-31
RGS22	cg24848035	-0.3412	5.1095e-15
RGS22	cg23208513	-0.3033	4.95247e-12
RHCG	cg07485916	-0.5167	2.8692e-35
RHCG	cg27507295	-0.5092	3.87234e-34
RHCG	cg10721782	-0.5065	9.70845e-34
RHCG	cg18726691	-0.5006	7.00208e-33
RHCG	cg01837657	-0.4971	2.25486e-32
RHCG	cg10453365	-0.4824	2.49067e-30
RHCG	cg12042113	-0.4814	3.38078e-30
RHCG	cg11332236	-0.4744	2.91746e-29
RND2	cg05270634	-0.6718	1.63219e-66
RND2	cg10162691	-0.6319	9.30607e-57
RPRM	cg14765646	-0.3451	2.41247e-15
RPRM	cg26649384	-0.3401	6.37393e-15
SCGB3A1	cg09500443	-0.5595	2.82925e-42
SCGB3A1	cg10508993	-0.555	1.73074e-41
SCGB3A1	cg22859061	-0.5478	2.89917e-40
SCGB3A1	cg01934626	-0.5457	6.53625e-40
SCGB3A1	cg06732395	-0.5432	1.70428e-39
SCGB3A1	cg11916729	-0.5299	2.52702e-37
SCRN1	cg11855325	-0.6153	4.20022e-53
SCRN1	cg10113101	-0.6148	5.49213e-53
SCRN1	cg21779301	-0.6137	9.43425e-53
SCRN1	cg08551725	-0.5638	4.82039e-43
SCRN1	cg13366537	-0.5631	6.30873e-43
SCUBE2	cg19237879	-0.53	2.40936e-37
SCUBE2	cg10376408	-0.3751	4.71925e-18
SERPINB1	cg00031256	-0.7601	9.88439e-95
SERPINB1	cg27056119	-0.7531	4.6787e-92
SERPINB1	cg08542865	-0.7452	3.75817e-89
SERPINB1	cg14652638	-0.7437	1.26375e-88
SERPINB1	cg07635623	-0.618	1.12296e-53
SERPINB9	cg07182669	-0.5622	9.35553e-43
SERPINB9	cg07844977	-0.5577	5.82067e-42
SERPINB9	cg13722431	-0.5547	1.93091e-41
SERPINB9	cg22336806	-0.5513	7.2638e-41
SFXN3	cg06154084	-0.7023	4.59654e-75
SFXN3	cg26582768	-0.5978	1.80417e-49
SLC16A13	cg02805871	-0.41	1.41255e-21
SLC16A13	cg24173049	-0.3501	8.86082e-16
SLC16A3	cg08296680	-0.4961	3.04538e-32
SLC16A3	cg14654468	-0.3817	1.10797e-18
SLC16A5	cg04529938	-0.7981	5.68772e-111
SLC16A5	cg04305621	-0.7847	7.43758e-105
SLC16A5	cg09300114	-0.7586	3.82129e-94
SLC16A5	cg10829727	-0.602	2.50141e-50
SLC16A5	cg27619475	-0.5303	2.14772e-37
SLC16A5	cg17733616	-0.5237	2.37308e-36
SLC16A5	cg21306329	-0.4831	1.96804e-30
SLC19A3	cg25713185	-0.6342	2.74761e-57
SLC19A3	cg07417745	-0.6323	7.76773e-57
SLC19A3	cg23122109	-0.5806	3.99302e-46
SLC26A4	cg04473302	-0.4719	6.34386e-29
SLC26A4	cg07340580	-0.4289	1.18297e-23
SLC26A5	cg23461615	-0.525	1.5022e-36
SLC26A5	cg25288897	-0.3346	1.81121e-14
SLC26A5	cg09492887	-0.3297	4.56916e-14
SLC38A3	cg13907146	-0.3985	2.29692e-20
SLC38A3	cg19755318	-0.3026	5.48933e-12
SLC43A3	cg07067982	-0.5153	4.59088e-35
SLC43A3	cg19167683	-0.4379	1.07548e-24
SLC43A3	cg07326438	-0.3049	3.75002e-12
SLC47A1	cg15971010	-0.4011	1.22443e-20
SLC47A1	cg25387636	-0.3834	7.5635e-19
SLC4A11	cg21304453	-0.5183	1.62824e-35
SLC4A11	cg10748765	-0.3832	7.77954e-19
SLC7A4	cg23644624	-0.7715	2.80946e-99
SLC7A4	cg27645955	-0.7525	7.61192e-92
SLCO4C1	cg22149516	-0.3742	5.75164e-18
SLCO4C1	cg19788741	-0.3253	1.02065e-13
SLFN11	cg18108623	-0.5035	2.62173e-33
SLFN11	cg14380270	-0.4573	4.76266e-27
SLFN11	cg18608369	-0.4466	9.72855e-26
SLFN11	cg01348733	-0.4377	1.12395e-24
SLFN11	cg26573518	-0.4219	7.21654e-23
SLFN11	cg03668718	-0.4051	4.77128e-21
SLFN11	cg05504685	-0.3879	2.72452e-19
SLFN11	cg11309496	-0.3498	9.52495e-16
SPG20	cg18755783	-0.7158	3.22665e-79
SPG20	cg01404317	-0.6998	2.44897e-74
SPG20	cg00947032	-0.6635	2.3176e-64
SPG20	cg03966514	-0.6509	9.6759e-61
ST8SIA1	cg24723331	-0.5593	2.96277e-42
ST8SIA1	cg09354309	-0.4287	1.237e-23
TEAD3	cg26319579	-0.4195	1.32507e-22
TEAD3	cg00116315	-0.4029	8.02201e-21
TEAD3	cg04293930	-0.3257	9.61976e-14
TF	cg16262614	-0.5177	2.01375e-35
TF	cg24879335	-0.5126	1.20431e-34
TMEM106A	cg03049782	-0.7912	8.55599e-108
TMEM106A	cg21211480	-0.7869	7.28723e-106
TMEM106A	cg04482110	-0.7859	2.09783e-105
TMEM106A	cg15026277	-0.7822	8.72447e-104
TMEM106A	cg24940138	-0.7728	8.69324e-100
TMEM106A	cg24008544	-0.7711	4.08375e-99
TMEM106A	cg18222083	-0.7475	5.34052e-90
TMEM106A	cg19548479	-0.7275	5.20879e-83
TMEM22	cg02672493	-0.4986	1.372e-32
TMEM22	cg13621410	-0.439	7.96901e-25
TMEM22	cg10258419	-0.4222	6.61716e-23
TMEM51	cg10758286	-0.5003	7.63738e-33
TMEM51	cg05385377	-0.3412	5.09853e-15
TMEM51	cg24835051	-0.3076	2.37148e-12
TNFRSF10C	cg16175263	-0.5399	6.07393e-39
TNFRSF10C	cg27090216	-0.525	1.46344e-36
TNFRSF10C	cg08309809	-0.5171	2.5091e-35
TNFRSF10C	cg23831143	-0.5052	1.48248e-33
TNFRSF10C	cg23965061	-0.4682	1.94012e-28
TNFRSF10C	cg14015044	-0.4423	3.1967e-25
TP73	cg25115460	-0.701	1.09939e-74
TP73	cg18873878	-0.6988	4.90488e-74
TRIB2	cg11385684	-0.4906	1.82275e-31
TRIB2	cg13921956	-0.4904	1.94862e-31
TRIB2	cg25623934	-0.468	2.02133e-28
TRIB2	cg13776499	-0.3465	1.8141e-15
TRIL	cg22675801	-0.4901	2.1616e-31
TRIL	cg07702750	-0.4542	1.15152e-26
TRIL	cg19929126	-0.4499	3.8236e-26
TULP1	cg26319579	-0.3805	1.425e-18
TULP1	cg00116315	-0.3468	1.70841e-15
TULP1	cg04293930	-0.3027	5.41227e-12
UBXN10	cg19696441	-0.6067	2.69883e-51
UBXN10	cg24685601	-0.4635	7.73048e-28
UCHL1	cg16142306	-0.3988	2.1411e-20
UCHL1	cg07068756	-0.3806	1.41708e-18
USP44	cg22538054	-0.5286	4.10806e-37
USP44	cg00927554	-0.5196	1.04134e-35
VAMP5	cg16719560	-0.5202	8.17453e-36
VAMP5	cg11108890	-0.5041	2.13835e-33
VAMP5	cg19513321	-0.4864	7.06299e-31
WFDC2	cg25799986	-0.6362	9.76926e-58
WFDC2	cg21963535	-0.5663	1.71165e-43
WFDC2	cg26348514	-0.5611	1.48459e-42
WFDC2	cg06385187	-0.5575	6.22287e-42
WFDC2	cg14151783	-0.5368	1.91159e-38
WFDC2	cg23740882	-0.5029	3.22984e-33
ZNF655	cg22758700	-0.8446	2.15662e-136
ZNF655	cg07484673	-0.8279	2.0135e-126
ZNF655	cg01079658	-0.8274	3.99772e-126
ZNF655	cg12457529	-0.8143	5.16916e-119
ZNF655	cg27451672	-0.733	7.20019e-85
ZNF660	cg03340649	-0.4589	2.98536e-27
ZNF660	cg22598028	-0.4586	3.23602e-27
ZNF660	cg17536166	-0.4204	1.0515e-22
ZSCAN20	cg16354201	-0.7346	2.0553e-85
ZSCAN20	cg18139020	-0.6625	4.11138e-64
ZSCAN20	cg18085998	-0.6141	7.74696e-53
ZSCAN20	cg13303553	-0.6125	1.63417e-52

## Sheet: BlCa-Specific Hypermeth Genes
gene	cpg	Correlation	P_value
AURKC	cg25432232	-0.5261	2.39886e-30
AURKC	cg19603903	-0.3606	6.0634e-14
C2CD4D	cg12233379	-0.4755	2.36778e-24
C2CD4D	cg08703872	-0.4671	1.91449e-23
C2CD4D	cg24425838	-0.4604	9.49567e-23
C2orf84	cg18587476	-0.5304	6.58878e-31
C2orf84	cg17277199	-0.4935	2.24063e-26
CBS	cg15108590	-0.3642	3.29046e-14
CBS	cg01193064	-0.3344	4.35452e-12
CCDC140	cg15608397	-0.3538	1.90125e-13
CCDC140	cg20584905	-0.3305	7.86269e-12
CCDC140	cg20969194	-0.3238	2.17578e-11
CD8A	cg19410791	-0.5154	5.40201e-29
CD8A	cg06804210	-0.3381	2.42249e-12
CLIC6	cg10722799	-0.4661	2.43498e-23
CLIC6	cg11528328	-0.4594	1.22474e-22
CLIC6	cg18074297	-0.345	8.04122e-13
CYP1B1	cg16439198	-0.4745	3.02066e-24
CYP1B1	cg11751707	-0.4187	1.0367e-18
DDX43	cg06797068	-0.8591	7.19685e-120
DDX43	cg12045875	-0.8028	5.75947e-93
DNALI1	cg21171625	-0.8463	8.29141e-113
DNALI1	cg14830003	-0.7947	7.47727e-90
DNMT3A	cg05544807	-0.4182	1.17211e-18
DNMT3A	cg11354105	-0.393	1.74649e-16
EMID2	cg25290307	-0.4106	5.52026e-18
EMID2	cg23424003	-0.3852	7.60086e-16
EMID2	cg27528510	-0.3728	7.1974e-15
EMID2	cg14874750	-0.3653	2.72999e-14
EMID2	cg17361163	-0.3584	8.77883e-14
EMID2	cg27179533	-0.3449	8.1759e-13
EPHX3	cg24745495	-0.3515	2.8156e-13
EPHX3	cg21595709	-0.3072	2.41989e-10
FOXG1	cg03523785	-0.372	8.29217e-15
FOXG1	cg23571812	-0.3347	4.12643e-12
FOXG1	cg07974473	-0.3008	5.8906e-10
FOXI2	cg08829841	-0.4203	7.43703e-19
FOXI2	cg16642284	-0.35	3.58512e-13
FSTL1	cg20114394	-0.5659	7.97422e-36
FSTL1	cg13408152	-0.5221	7.68004e-30
FSTL1	cg00091633	-0.5015	2.58445e-27
GEFT	cg11211563	-0.3777	3.0159e-15
GEFT	cg22610645	-0.3612	5.45444e-14
GEFT	cg15409097	-0.3387	2.19688e-12
HBQ1	cg07703401	-0.441	8.49446e-21
HBQ1	cg02401454	-0.3985	6.05727e-17
HIC1	cg20664636	-0.5131	1.02407e-28
HIC1	cg01160692	-0.509	3.27416e-28
HORMAD2	cg13245431	-0.3487	4.39738e-13
HORMAD2	cg21890667	-0.3045	3.53578e-10
HORMAD2	cg16686158	-0.3013	5.49604e-10
HOXA11	cg15916646	-0.5558	2.26879e-34
HOXA11	cg05977669	-0.533	3.01088e-31
HOXA11	cg24446586	-0.5017	2.51021e-27
HOXA11	cg10657141	-0.4977	7.38959e-27
HOXA11	cg12997720	-0.4953	1.4108e-26
HOXA11	cg09661370	-0.4914	3.91967e-26
HOXA11	cg05311410	-0.4611	8.04528e-23
HOXA11	cg17466857	-0.453	5.43562e-22
HOXA11	cg10767141	-0.4501	1.06253e-21
HOXA11	cg13352750	-0.4456	2.9893e-21
HOXA11	cg12810084	-0.4402	1.01018e-20
HOXA11	cg15431544	-0.4292	1.12989e-19
HOXA11	cg25901381	-0.4173	1.5453e-18
HOXA11	cg26857670	-0.3935	1.5969e-16
HOXA11	cg15760840	-0.3825	1.26264e-15
HOXA11AS	cg15916646	-0.5653	9.66259e-36
HOXA11AS	cg10657141	-0.5396	4.01888e-32
HOXA11AS	cg09661370	-0.5356	1.34054e-31
HOXA11AS	cg05977669	-0.5248	3.46363e-30
HOXA11AS	cg05311410	-0.5071	5.62667e-28
HOXA11AS	cg24446586	-0.5007	3.23401e-27
HOXA11AS	cg17466857	-0.4958	1.22942e-26
HOXA11AS	cg12810084	-0.4916	3.73075e-26
HOXA11AS	cg15431544	-0.48	7.65234e-25
HOXA11AS	cg12997720	-0.4793	9.19431e-25
HOXA11AS	cg25901381	-0.4788	1.17854e-24
HOXA11AS	cg10767141	-0.4774	1.47491e-24
HOXA11AS	cg13352750	-0.4511	8.57996e-22
HOXA11AS	cg26857670	-0.4456	2.98027e-21
HOXA11AS	cg15760840	-0.4222	5.05116e-19
HOXA9	cg26476852	-0.7891	9.5164e-88
HOXA9	cg27009703	-0.7864	9.03997e-87
HOXA9	cg26521404	-0.7636	6.11985e-79
HOXA9	cg25999578	-0.7601	7.68399e-78
HOXA9	cg01354473	-0.7592	1.46406e-77
HOXA9	cg01381846	-0.7559	1.65828e-76
HOXA9	cg20399871	-0.7557	1.85066e-76
HOXA9	cg15506609	-0.7477	5.08755e-74
HOXA9	cg12600174	-0.7391	1.73748e-71
HOXA9	cg18447772	-0.7244	2.03847e-67
HOXA9	cg03464573	-0.7214	1.26897e-66
HOXA9	cg22055728	-0.7038	3.95512e-62
HOXA9	cg21001184	-0.7056	5.72137e-62
HOXA9	cg16104915	-0.7027	7.43264e-62
HOXA9	cg20741169	-0.6937	1.11706e-59
HOXA9	cg21942490	-0.6556	2.36945e-51
HOXA9	cg05065989	-0.6341	3.69364e-47
HOXA9	cg26365299	-0.6093	1.26861e-42
HOXC10	cg26153631	-0.6151	1.01456e-43
HOXC10	cg00699029	-0.4334	4.58354e-20
HOXC9	cg21272774	-0.5141	7.73145e-29
HOXC9	cg25456468	-0.4229	4.3867e-19
HOXC9	cg12071536	-0.417	1.4973e-18
HOXC9	cg24500832	-0.3676	1.81938e-14
HOXC9	cg12699286	-0.3596	7.16001e-14
HOXC9	cg05069426	-0.3477	8.80697e-13
IFFO1	cg08875705	-0.7569	7.86647e-77
IFFO1	cg00082235	-0.7439	7.05543e-73
IFFO1	cg00363813	-0.7351	2.31459e-70
IFFO1	cg17198308	-0.6445	3.84854e-49
IFFO1	cg22203219	-0.6218	6.54592e-45
KIAA0495	cg15472784	-0.5242	4.15755e-30
KIAA0495	cg10634619	-0.4367	2.21299e-20
KIAA0495	cg23666378	-0.3453	7.72067e-13
KLF11	cg20702913	-0.4607	8.83296e-23
KLF11	cg23458613	-0.4407	9.19411e-21
KLF11	cg01354088	-0.3682	1.6411e-14
KLF11	cg26276650	-0.3231	2.40857e-11
LOC100130872	cg21082272	-0.3866	5.85304e-16
LOC100130872	cg14066993	-0.3147	8.24174e-11
LOC100130872	cg27173148	-0.3116	1.29321e-10
LOC134466	cg05016408	-0.6265	9.11924e-46
LOC134466	cg19585597	-0.4985	5.99021e-27
LOC134466	cg27079680	-0.4404	9.78007e-21
MAB21L2	cg02580005	-0.657	1.22128e-51
MAB21L2	cg01012445	-0.6256	1.36692e-45
MAB21L2	cg06215107	-0.6073	2.17746e-42
MAB21L2	cg09317554	-0.5954	2.14723e-40
NEFH	cg22234080	-0.3958	1.03462e-16
NEFH	cg02994956	-0.3954	1.10273e-16
NKAPL	cg09523275	-0.5135	9.10905e-29
NKAPL	cg18694169	-0.5014	2.72091e-27
NKAPL	cg00448814	-0.4672	1.84573e-23
NKAPL	cg10055566	-0.3692	1.36801e-14
NNAT	cg11174847	-0.4935	2.25654e-26
NNAT	cg13708635	-0.4026	2.71332e-17
NNAT	cg23566503	-0.3559	1.34107e-13
PAX3	cg15608397	-0.3921	2.06629e-16
PAX3	cg20584905	-0.36	6.72257e-14
PAX3	cg20969194	-0.3481	4.89477e-13
PAX3	cg14265823	-0.3155	7.39724e-11
PCDHA4	cg18902090	-0.4034	2.3149e-17
PCDHA4	cg08550421	-0.3912	2.48731e-16
PCDHA4	cg16620537	-0.3232	2.39917e-11
PCDHAC1	cg18902090	-0.3988	5.759e-17
PCDHAC1	cg08550421	-0.3467	6.12441e-13
PER1	cg10028884	-0.3761	4.01606e-15
PER1	cg08521677	-0.3474	5.45631e-13
PIK3R5	cg18923721	-0.5088	3.48183e-28
PIK3R5	cg18470295	-0.3447	8.52907e-13
PITX2	cg24430580	-0.5174	3.04305e-29
PITX2	cg16002355	-0.4159	1.87979e-18
PITX2	cg23130131	-0.4007	3.94904e-17
PITX2	cg13458645	-0.3856	7.08137e-16
PITX2	cg24224020	-0.3794	2.21793e-15
PITX2	cg10373086	-0.3571	1.09956e-13
PITX2	cg27659787	-0.3547	1.65299e-13
RAB37	cg23832237	-0.3786	2.56619e-15
RAB37	cg12448933	-0.3764	3.81448e-15
RAB37	cg03932361	-0.3271	1.33431e-11
RNF212	cg23462514	-0.5832	1.83578e-38
RNF212	cg12414557	-0.5021	2.23743e-27
RNF212	cg04686953	-0.4266	1.98549e-19
RNF212	cg05924254	-0.3626	4.32571e-14
SOX14	cg04374393	-0.3695	1.30382e-14
SOX14	cg10343742	-0.3136	9.78074e-11
SPAG6	cg13933080	-0.478	1.28147e-24
SPAG6	cg12377139	-0.4626	5.5859e-23
SPAG6	cg12610471	-0.4626	5.60383e-23
SPAG6	cg23016129	-0.4251	2.75574e-19
SPAG6	cg17098147	-0.4142	2.65772e-18
SPAG6	cg25802093	-0.3853	7.51528e-16
SPAG6	cg05099508	-0.3732	6.77877e-15
SPAG6	cg24031355	-0.35	3.59855e-13
SPON1	cg20693209	-0.3694	1.31655e-14
SPON1	cg00609834	-0.3344	4.30975e-12
TCL1A	cg13282837	-0.4086	8.26722e-18
TCL1A	cg24996565	-0.3905	2.79418e-16
TLX3	cg25942450	-0.5353	1.47017e-31
TLX3	cg26517714	-0.5026	1.95802e-27
TMEM204	cg07639376	-0.4115	4.64297e-18
TMEM204	cg11375102	-0.4018	3.17285e-17
TMEM204	cg08296037	-0.3649	2.88458e-14
TMEM204	cg00463982	-0.357	1.11225e-13
TMEM204	cg07341220	-0.3262	1.52012e-11
TMEM204	cg10465839	-0.3175	5.49874e-11
TRPS1	cg06368590	-0.7369	7.05417e-71
TRPS1	cg03615269	-0.7347	2.96158e-70
TRPS1	cg16821992	-0.7198	3.4688e-66
TWIST1	cg14515453	-0.3961	9.7474e-17
TWIST1	cg27013696	-0.3891	3.66692e-16
ZDBF2	cg18807071	-0.3988	5.72827e-17
ZDBF2	cg13788515	-0.3943	1.36041e-16
ZNF454	cg17840719	-0.5469	3.9857e-33
ZNF454	cg03355526	-0.4094	7.08213e-18

## Sheet: BlCa-Specific Hypometh Genes
gene	cpg	Correlation	P_value
CALML3	cg26178664	-0.7279	2.31413e-68
CALML3	cg00908305	-0.6422	1.07306e-48
CLDN4	cg06350432	-0.5108	2.01012e-28
CLDN4	cg04779752	-0.4858	1.70713e-25
CLDN4	cg17787108	-0.4673	1.79537e-23
CLDN4	cg15544036	-0.4432	5.16718e-21
DNAJA4	cg23366752	-0.6693	3.27561e-54
DNAJA4	cg02073525	-0.6453	2.63738e-49
DNAJA4	cg08594606	-0.6153	9.27895e-44
DNAJA4	cg09214398	-0.5604	4.98498e-35
FAM83C	cg11133013	-0.7351	2.28359e-70
FAM83C	cg12170299	-0.7166	2.31628e-65
FAM83C	cg20436037	-0.6665	1.30665e-53
FAM83C	cg02207638	-0.5963	1.50881e-40
GPR39	cg18223770	-0.5087	3.54472e-28
GPR39	cg19309079	-0.4735	3.91273e-24
HLCS	cg09037712	-0.3294	9.31989e-12
HLCS	cg03419014	-0.3106	1.49761e-10
INPP5D	cg23553480	-0.335	3.95523e-12
INPP5D	cg04126261	-0.3093	1.80537e-10
ITPRIPL2	cg16733298	-0.4655	2.78175e-23
ITPRIPL2	cg16426779	-0.4509	8.83491e-22
ITPRIPL2	cg18596043	-0.3507	3.2107e-13
ITPRIPL2	cg05218510	-0.3452	7.83489e-13
KLHDC7A	cg23281527	-0.3329	5.48386e-12
KLHDC7A	cg15131316	-0.3091	1.84011e-10
KRT7	cg07967679	-0.6367	1.18911e-47
KRT7	cg09670128	-0.6098	8.3802e-43
LAD1	cg25947945	-0.3615	5.21109e-14
LAD1	cg26539023	-0.3028	4.47751e-10
LOC654433	cg17445212	-0.4225	4.73659e-19
LOC654433	cg07594247	-0.3991	5.44136e-17
MST1R	cg11001085	-0.7504	7.91285e-75
MST1R	cg23437479	-0.7413	3.91597e-72
PTK6	cg25143652	-0.5735	5.75091e-37
PTK6	cg21484834	-0.5515	9.30581e-34
PTK6	cg13520525	-0.526	2.45941e-30
SFMBT1	cg12962167	-0.405	1.68083e-17
SFMBT1	cg27565382	-0.3919	2.16442e-16
SFMBT1	cg24616795	-0.39	3.09493e-16
SFMBT1	cg15956490	-0.3795	2.33388e-15
TRIM29	cg12201660	-0.3287	1.03888e-11
TRIM29	cg17971587	-0.3209	3.3501e-11
TSTD1	cg24161057	-0.5477	3.13646e-33
TSTD1	cg27180868	-0.538	6.44995e-32
TSTD1	cg13906823	-0.527	1.82495e-30
TSTD1	cg12426196	-0.526	2.42538e-30
TSTD1	cg13466383	-0.5014	2.65737e-27

## Sheet: Shared Hyper Genes
Bladder						Prostate
gene	cpg	Correlation	P_value			gene	cpg	Correlation	P_value
BHMT2	cg01856645	-0.3557	1.40218e-13			BHMT2	cg01856645	-0.6516	2.12944e-61
BHMT2	cg08328513	-0.3066	2.64404e-10			BHMT2	cg08328513	-0.5893	8.4295e-48
CDO1	cg02792792	-0.4013	3.51371e-17			BHMT2	cg06501366	-0.568	8.61445e-44
CDO1	cg16265906	-0.3853	7.40617e-16			CDO1	cg02792792	-0.6853	3.4405e-70
CDO1	cg08516516	-0.381	1.64562e-15			CDO1	cg11036833	-0.6536	7.11122e-62
CDO1	cg11036833	-0.3629	4.11293e-14			CDO1	cg14470895	-0.6514	2.3894e-61
CDO1	cg23180938	-0.3515	2.79178e-13			CDO1	cg23180938	-0.6459	5.11542e-60
CDO1	cg14470895	-0.3053	3.16501e-10			CDO1	cg16265906	-0.645	8.27517e-60
DMC1	cg19414598	-0.6344	3.21753e-47			CDO1	cg08516516	-0.6439	1.51937e-59
DMC1	cg20120491	-0.5805	6.01598e-38			CDO1	cg16707405	-0.5815	2.64113e-46
HOXA7	cg05471296	-0.684	1.93022e-57			DMC1	cg20120491	-0.4863	7.24743e-31
HOXA7	cg07302069	-0.6739	3.29656e-55			DMC1	cg19414598	-0.4582	3.66845e-27
MDFI	cg27200446	-0.4342	3.80878e-20			HOXA7	cg15797110	-0.7219	3.59864e-81
MDFI	cg01350077	-0.392	2.11148e-16			HOXA7	cg05471296	-0.7072	1.47609e-76
NKAPL	cg18675097	-0.583	1.98894e-38			HOXA7	cg07302069	-0.6785	2.69574e-68
NKAPL	cg10253847	-0.5136	8.91431e-29			HOXA7	cg20293594	-0.6565	1.34573e-62
NKAPL	cg01031101	-0.5088	3.51111e-28			HOXA7	cg23432345	-0.5316	1.35209e-37
NKAPL	cg17384889	-0.5032	1.62906e-27			MDFI	cg27200446	-0.368	2.19835e-17
RSPH9	cg04600618	-0.3512	2.93161e-13			MDFI	cg01350077	-0.3273	7.14272e-14
RSPH9	cg17536595	-0.33	8.56124e-12			NKAPL	cg18675097	-0.6851	4.13904e-70
ZNF154	cg27049766	-0.5803	5.29862e-38			NKAPL	cg17384889	-0.6587	3.8862e-63
ZNF154	cg21790626	-0.5394	4.18334e-32			NKAPL	cg10253847	-0.6088	9.72101e-52
ZNF154	cg05661282	-0.515	6.09231e-29			NKAPL	cg01031101	-0.5886	1.15079e-47
						RSPH9	cg04600618	-0.4517	2.34813e-26
						RSPH9	cg17536595	-0.4004	1.48088e-20
						ZNF154	cg27049766	-0.7394	4.26561e-87
						ZNF154	cg21790626	-0.7354	1.03894e-85
						ZNF154	cg05661282	-0.6957	3.93788e-73
